# Supplementary material for: Genomic diversity of Escherichia coli isolates from non-human primates in the Gambia
Source: Microb Genom. 2020 Sep 14;6(9):mgen000428. doi: 10.1099/mgen.0.000428 (PMC7643976; doi:10.1099/mgen.0.000428)
Supplement: Supplementary material 2 [file mgen-6-428-s002.xlsx]

## Sheet: Supplementary_File_2
Supplementary File 2A: Characteristics of the Study primate population
Sample ID	Gender	Age	Colony picks	Recovered STs (colonies per ST)
PapRG-03	F	Adult	5	ST336 (n=5)
PapRG-04	M	Adult	4	ST1204 (n=2), ST8826* (n=1), ST1665 (n=1)
PapRG-05	U	Juvenile	4	ST1431 (n=2), ST99 (n=1), ST6316 (n=1)
PapRG-06	M	Adult	5	ST8827* (n=1), ST8525*, ST4080 (n=1), ST2521 (n=1), ST1204 (n=1)
ProbRG-07	F	Adult	5	ST73 (n=5)
ChlosRG-12	M	Adult	4	ST8824 (n=1), ST196 (n=2), ST40 (n=1)
ChlosAN-13	F	Adult	4	ST8550* (n=1), ST8526* (n=1), ST1973 (n=2)
PapAN-14	F	Adult	5	ST226 (n=3), ST2076 (n=1), ST939 (n=1)
PapAN-15	F	Adult	5	ST8823 (n=1), ST5073 (n=1), ST226 (n=2), ST126 (n=1)
ChlosAN-17	F	Juvenile	4	ST362 (n=1), ST681 (n=3)
ChlosAN-18	F	Juvenile	5	ST681 (n=4), ST349 (n=1)
ProbAN-19	F	Adult	1	ST8825* (n=1)
ChlosBP-21	F	Adult	5	ST677 (n=4)
ChlosBP-23	F	Adult	3	ST8527* (n=2), ST3306 (n=1)
ChlosBP-24	M	Adult	5	ST73 (n=5)
ChlosBP-25	U	Adult	5	ST3 (n=5)
ChlosM-29	U	Adult	2	ST1873 (n=2)
PapM-31	F	Adult	5	ST2800 (n=1), ST1727 (n=1), ST5780 (n=2), ST135 (1)
PapM-32	F	Adult	5	ST8532* (n=1), ST212 (n=4)
PapM-33	M	Adult	5	ST8533* (n=4), ST38 (n=1)
PapM-34	M	Adult	4	ST676 (n=4)
PapM-36	F	Adult	2	ST8535* (n=2)
PapKW-44	U	Adult	4	ST442 (n=4)
ProbK-45	F	Adult	5	ST127 (n=5)
Total			101
Novel Sequence Types are indicated by an asterisk (*); M, Male; F, Female; U, Unknown.
Supplementary File 2B: Reference strains used in this study
Strain	Sequence Type	Phylogroup designation		GenBank assembly accession
K-12 strain MG1655	ST10		A	NC_000913.3
536	ST127		B2	GCA_000013305.1
UMN026	ST597		D	GCA_000026325.2
IAI39	ST62		F	GCA_000026345.1
O157:H7 str. EDL933	ST11		E	GCA_000732965.1
IAI1	ST1128		B1	GCA_000026265.1
IHE3034	ST95		B2	GCA_000025745.1
Escherichia fergusonii	ST5298		Outroot species	GCA_000026225.1

## Sheet: Supplementary_File_3
Supplementary File 3. Contigency tables and descriptive statistics describing the concordance between the genotypic resistance predictions and the results of phenotypic MIC tests.
1. Contingency tables for phenotype and genotype					2. Percentage concordance between phenotype and genotype							3. Fisher exact test on contingenct table
CTX		phenotype				Overall	G+ amongst P+	P+ amongst G+	G- amongst P-	P- amongst G-			p-value
		Negative	Positive		CTX	94.9495	NA	0	94.9	100		CTX	1
genotype	Negative	96	0		DHFR	98.9899	100	66.6667	98.9	100		DHFR	0.000618429
	Positive	5	0		sul1	95.9596	20	100	100	95.9		sul1	0.0505051
					tetA/B/C/D/R	89.7959	100	33.3333	89.4	100		tetA/B/C/D/R	4.19864e-05
DHFR		phenotype
		Negative	Positive		Overall	percentage of cases for which genotype and phenotype agree
genotype	Negative	98	0		G+ amongst P+	percentage of the positive phenotypes that are confirmed by genotyping
	Positive	1	2		P+ amongst G+	percentage of the positive genotypes that showed a positive phenotype
					G- amongst P-	percentage of the negative phenotypes that are confirmed by genotyping
sul1		phenotype			P- amongst G-	percentage of the negative genotypes that showed a negative phenotype
		Negative	Positive
genotype	Negative	96	4
	Positive	0	1
tetA/B/C/D/R		phenotype
		Negative	Positive
genotype	Negative	86	0
	Positive	10	5

## Sheet: Supplementary_File_4
Supplementary File 4A. Predicted plasmids from short-read sequences, using ARIBA PlasmidFinder (Reference 39).
Sample ID	Number detected	Predicted plasmids
PapRG-03-1	1	IncFIB(AP001918)
PapRG-03-2	1	IncFIB(AP001918)
PapRG-03-3	1	IncFIB(AP001918)
PapRG-03-4	1	IncFIB(AP001918)
PapRG-03-5	1	IncFIB(AP001918)
PapRG-04-1	1	IncFIB(AP001918)
PapRG-04-2	0
PapRG-04-4	2	IncFIB(AP001918), ColRNAI
PapRG-04-5	0
PapRG-05-2	2	IncFIA(HI1), IncFIB(pB171)
PapRG-05-3	0
PapRG-05-4	1	IncFIB(AP001918)
PapRG-05-5	2	IncFIA(HI1), IncFIB(pB171)
PapRG-06-1	0
PapRG-06-2	1	IncFIB(AP001918)
PapRG-06-3	0
PapRG-06-4	1	IncY
PapRG-06-5	0
ProbRG-07-1	2	IncB/O/K/Z, /incFII(pCRY)
ProbRG-07-2	2	IncB/O/K/Z, /incFII(pCRY)
ProbRG-07-3	2	IncB/O/K/Z, /incFII(pCRY)
ProbRG-07-4	2	IncB/O/K/Z, /incFII(pCRY)
ProbRG-07-5	2	IncB/O/K/Z, /incFII(pCRY)
ChlosRG-12-1	0
ChlosRG-12-2	1	IncFIB(AP001918)
ChlosRG-12-3	1	IncFIB(AP001918)
ChlosRG-12-5	0
ChlosAN-13-1	2	IncFIB(AP001918), IncFII(pCoo)
ChlosAN-13-2	1	IncFIB(AP001918)
ChlosAN-13-4	0
ChlosAN-13-5	0
PapAN-14-1	2	ColRNAI, IncFIB(AP001918)
PapAN-14-2	0
PapAN-14-3	7	Col(BS512), ColRNAI, IncFIB(AP001918), IncFIA, IncFIB(pB171), IncFII(pHN7A8), IncFII
PapAN-14-4	7	Col(BS512), ColRNAI, IncFIB(AP001918), IncFIA, IncFIB(pB171), IncFII(pHN7A8), IncFII
PapAN-14-5	7	Col(BS512), ColRNAI, IncFIB(AP001918), IncFIA, IncFIB(pB171), IncFII(pHN7A8), IncFII
PapAN-15-1	6	IncFIB(pB171), IncFIA, IncB/O/K/Z, IncFII([HN7A8), ColRNAI, Col(BS512)
PapAN-15-2	0
PapAN-15-3	7	Col(BS512), ColRNAI, IncB/O/K/Z, IncFIA, IncFIB(pB171), IncFII(pHN7A8)
PapAN-15-4	0
PapAN-15-5	0
ChlosAN-17-1	1	Col156
ChlosAN-17-2	3	IncFIB(AP001918), IncFII(pHN7A8), p0111
ChlosAN-17-3	1	Col156
ChlosAN-17-4	1	Col156
ChlosAN-18-1	3	IncFIB(AP001918), IncFII, IncY
ChlosAN-18-2	3	IncFIB(AP001918), IncFII, IncY
ChlosAN-18-3	3	IncFIB(AP001918), IncFII, IncY
ChlosAN-18-4	3	IncFIB(AP001918), IncFII, IncY
ChlosAN-18-5	2	IncFIB(AP001918), IncFII
ProbAN-19-2	2	IncFIB(AP001918), IncFIC(FII)
ChlosBP-21-1	0
ChlosBP-21-2	0
ChlosBP-21-3	0
ChlosBP-21-4	0
ChlosBP-21-5	0
ChlosBP-23-1	0
ChlosBP-23-2	0
ChlosBP-23-3	1	Col156
ChlosBP-24-1	2	Col156, IncY
ChlosBP-24-2	2	Col156, IncY
ChlosBP-24-3	2	Col156, IncY
ChlosBP-24-4	2	Col156, IncY
ChlosBP-24-5	2	Col156, IncY
ChlosBP-25-1	2	Col156, IncY
ChlosBP-25-2	2	Col156, IncY
ChlosBP-25-3	2	Col156, IncY
ChlosBP-25-4	2	Col156, IncY
ChlosBP-25-5	2	Col156, IncY
ChlosM-29-1	3	IncFIB(AP001918), ColRNAI, IncB/O/K/Z
ChlosM-29-2	3	IncFIB(AP001918), ColRNAI, Col156
PapM-31-1	0
PapM-31-2	2	IncFIB(AP001918), IncFII(pHN7A8)
PapM-31-3	1	IncFIB(AP001918)
PapM-31-4	3	IncFIA(HI1), IncFIB(P001918), IncFII(pHN7A8)
PapM-31-5	1	IncFIB(AP001918)
PapM-32-1	0	Col156, IncFII(pSE11), IncI1_1_Alpha, IncX4
PapM-32-2	4	Col156, IncFII(pSE11), IncI1_1_Alpha, IncX4
PapM-32-3	4	Col156, IncFII(pSE11), IncI1_1_Alpha, IncX4
PapM-32-4	4	Col156, IncFII(pSE11), IncI1_1_Alpha, IncX4
PapM-32-5	4	Col156, IncFII(pSE11), IncI1_1_Alpha, IncX4
PapM-33-1	3	Col(MG828), IncFIB(AP001918), p0111
PapM-33-2	3	Col(MG828), IncFIB(AP001918), p0111
PapM-33-3	3	Col(MG828), IncFIB(AP001918), p0111
PapM-33-4	0
PapM-33-5	3	Col(MG828), IncFIB(AP001918), p0111
PapM-34-1	1	IncFIB(AP001918)
PapM-34-2	1	IncFIB(AP001918)
PapM-34-3	1	IncFIB(AP001918)
PapM-34-4	1	IncFIB(AP001918)
PapM-36-1	1	IncFIB(AP001918)
PapM-36-2	1	IncFIB(AP001918)
PapKW-44-1	2	ColRNAI, IncFIB(AP001918)
PapKW-44-2	2	ColRNAI, IncFIB(AP001918)
PapKW-44-3	2	ColRNAI, IncFIB(AP001918)
PapKW-44-4	2	ColRNAI, IncFIB(AP001918)
ProbK-45-1	2	Col156, IncB/O/K/Z
ProbK-45-2	2	Col156, IncB/O/K/Z
ProbK-45-3	2	Col156, IncB/O/K/Z
ProbK-45-4	2	Col156, IncB/O/K/Z
ProbK-45-5	2	Col156, IncB/O/K/Z
Supplementary File 4B. A table indicating the virulence and (or) resistance genes located on representative plasmids that were sequenced by Oxford nanopore technology. The size of each plasmid and the functions of the respective genes encoded thereon are also indicated.
Plasmid type	Size (bp)	Non-human primate host	Virulence- or AMR-associated factors detected	Function
ColRNA	5kb	PapRG-04-4	-
IncFIB(AP001918)	168kb	PapRG-04-4	Autotransporter adhesin ehaG	Mediates biofilm formation and adhesion
IncB/O/K/Z	95kb	PapRG-07-1	StbB	Heat-stable enterotoxin
			Colicin-Ia	Bacteriocin
			Toxin-coregulated pilus E and T	Dissemination of plasmids and persistence of antibiotic resistance
IncFII(pCRY)	28kb	PapRG-07-1	Type IV secretion system protein virB11	Cytotoxic activity that is induced during stress
			Putative toxin HigB2	Toxic component of type II toxin-antitoxin system
IncFIB(AP001918)	160kb	PapAN-14-1	sul1	Sulphonamide resistance
			ant (3”)_1a	Aminoglycoside resistance
			dfrA_1	Trimethoprim resistance
			tet(A), tet(B), tet(C )	Tetracycline resistance proteins classes A, B and C
			traA	Pilin
			Colicin-Ia	Bacteriocin
ColMG828	4kb	PapAN-14	mRNA interferase protein relE	Promotes cell death and growth arrest under under stress conditions.
ColBS512	2kb	PapAN-15	-
IncFIB(pB171)	146kb	PapAN-15	Toxin higB-2	Toxic component of type II toxin-antitoxin system
IncFII(pHN7A8)	62kb	PapAN-15	Pilin protein papB	Adhesion
			K88 fimbrial protein AC	Adhesion
IncB/O/K/Z	91kb	PapAN-15	Type 1 fimbrial protein, fimA	Adhesion
			Putative fimbrial-like protein elfG	Adhesion
IncFIC/IncFII	180kb	ChlosBP-25	Colicin-Ia, colicin-M, colicin-A and colicin-B,	Bacteriocins
			P fimbrial pilin proteins, Fimbrial adhesins papE, papG, papK, prsF and adhesin yadA	Adhesion
			S-fimbrial proteins	Adhesion
			StbB	Heat-stable enterotoxin
			traA Pilin protein	Adhesion
IncY	66kb	ChlosBP-25	Virulence regulon transcriptional activator (virB)	Transcription regulator for the invasion antigens IpaB IpaC and IpaD
Col156	8kb	ChlosBP-25	Colicin-E7, colicin-E2, lysis protein for colicin N	Bacteriocins
IncX	87kb	PapM-32	bfpB	Outer membrane lipoprotein required for biogenesis of bundle forming pili and EPEC adherence and autoaggregation
ColRNAI	9kb	PapM-32	Colicin E1	Cytotoxic activity that is induced during stress
Inc-I-1-Alpha	86kb	PapM-32	StbB	Heat-stable enterotoxin
IncX	34kb	PapM-32	virB1, virB4, virB8-virB11,	Type IV secretion system proteins

## Sheet: Supplementary_File_5
Supplementary File 5A. A summary of the sequencing statistics of the novel sequence types derived from this study.
Assembly	7-allele ST	Total length (bp)	# Chromosomal contigs	Length (chromosome)	Circularised	GC (%)	#Plasmidic contigs	Length (plasmid)	Circularised	N50	N75	L50	L75	# N's per 100 kbp	CDSs	trNRAs	rRNAs
ChlosBP-23-1	8527	4769521	1	4769521	Yes	50.44	0			4769521	4769521	1	1	0	4309	86	22
PapM-32-1	8532	4866137	1	4866137	Yes	50.57	0			4866137	4866137	1	1	0	5241	80	22
PapRG-04-4	8826	5581923	1	5581923	Yes	50.28	2	167766 (IncFIB(AP001918); 4727 (ColRNAI)	Yes	5409430	5409430	1	1	0	5241	80	22
PapRG-06-3	8827	4703889	1	4703889	Yes	50.74	0			4703889	4703889	1	1	0	4229	80	22
PapRG-06-5	8525	4945561	1	4945561	Yes	50.56	0			4945561	4945561	1	1	0	4443	81	22
Supplementary File 5B. Prophage types detected from long-read sequences using PHASTER (reference 43).
Sample ID	Region	Region Length	Completeness	Score	# Total Proteins	Region Position	Predicted Phage	GC %
PapRG-04-4	1	5.5Kb	Incomplete	30	8	152364-157889	PHAGE_Entero_933W_NC_000924(2)	47.48
	2	55.1Kb	Intact	150	50	1597754-1652862	PHAGE_Entero_P88_NC_026014(41)	52.63
	3	21.5Kb	Intact	120	25	2098844-2120388	PHAGE_Entero_P88_NC_026014(13)	48.55
	4	43.4Kb	Intact	150	53	2457852-2501309	PHAGE_Entero_cdtI_NC_009514(24)	50.11
	5	63.2Kb	Intact	150	90	2845105-2908316	PHAGE_Phage_Gifsy_1_NC_010392(10)	49.36
	6	58.5Kb	Intact	150	72	4650128-4708686	PHAGE_Shigel_SfII_NC_021857(36)	49.37
ChlosBP-23-1	1	10.3Kb	Incomplete	10	7	1083628-1093936	PHAGE_Escher_RCS47_NC_042128(5)	51.6
	2	11.2Kb	Incomplete	40	16	1916437-1927681	PHAGE_Salmon_118970_sal3_NC_031940(4)	47.95
PapM-32-1	1	5.5Kb	Incomplete	30	9	187840-193365	PHAGE_Entero_933W_NC_000924(2)	47.5
	2	60.5Kb	Intact	150	62	2468395-2528918	PHAGE_Entero_lambda_NC_001416(11)	47.61
	3	42.4Kb	Intact	130	57	3156184-3198602	PHAGE_Shigel_Sf6_NC_005344(15)	47.7
	4	49.9Kb	Intact	150	53	3718827-3768727	PHAGE_Shigel_SfII_NC_021857(40)	50.88
PapRG-06-3	1	30.9Kb	Intact	150	36	1-30958	PHAGE_Entero_P2_NC_001895(24)	50.66
	2	30.6Kb	Intact	150	34	781886-812559	PHAGE_Entero_lambda_NC_001416(8)	48.37
	3	11Kb	Intact	107	16	3049355-3060369	PHAGE_Entero_P4_NC_001609(10)	48.89
PapRG-06-5	1	27.9Kb	Intact	150	36	1-27906	PHAGE_Entero_P2_NC_001895(24)	52.22
	2	16.5Kb	Intact	117	13	4342828-4359360	PHAGE_Entero_P4_NC_001609(11)	49.31

## Sheet: Supplementary_File_6
Supplementary File 6. A summary of the sequencing statistics of the study isolates.
Name	Source	Individual	Colony pick	Sampling site	Coverage	N50	Length	Contig Number(>=200 bp)	Sequence type	adk	fumC	gyrB	icd	mdh	purA	recA	Clermont Type (ClermonTyping)
ChlosAN-13-1	Chlorocebus sabaeus	13	1	Abuko nature reserve	27	69371	5182287	221	8526	63	19	33	18	9	8	6	E
ChlosAN-13-2	Chlorocebus sabaeus	13	2	Abuko nature reserve	31	144842	5338943	90	8550	827	192	120	30	159	2	2	B1
ChlosAN-13-4	Chlorocebus sabaeus	13	3	Abuko nature reserve	65	149867	4600219	79	1973	241	153	4	91	7	8	6	B2
ChlosAN-13-5	Chlorocebus sabaeus	13	4	Abuko nature reserve	225	150654	4602704	84	1973	241	153	4	91	7	8	6	B1
ChlosAN-17-1	Chlorocebus sabaeus	17	1	Abuko nature reserve	36	140636	5223653	96	681	38	39	30	13	17	25	28	B2
ChlosAN-17-2	Chlorocebus sabaeus	17	2	Abuko nature reserve	45	185931	5145736	73	362	62	100	17	31	5	5	4	B2
ChlosAN-17-3	Chlorocebus sabaeus	17	3	Abuko nature reserve	91	208683	5233857	101	681	38	39	30	13	17	25	28	B2
ChlosAN-17-4	Chlorocebus sabaeus	17	4	Abuko nature reserve	162	312733	5234921	109	681	38	39	30	13	17	25	28	B2
ChlosAN-18-1	Chlorocebus sabaeus	18	1	Abuko nature reserve	97	276368	5061918	80	681	38	39	30	13	17	25	28	B1
ChlosAN-18-2	Chlorocebus sabaeus	18	2	Abuko nature reserve	72	220510	5058161	77	681	38	39	30	13	17	25	28	B1
ChlosAN-18-3	Chlorocebus sabaeus	18	3	Abuko nature reserve	47	268197	5051439	70	681	38	39	30	13	17	25	28	D
ChlosAN-18-4	Chlorocebus sabaeus	18	4	Abuko nature reserve	23	21589	5043877	401	681	38	39	30	13	17	25	28	B2
ChlosAN-18-5	Chlorocebus sabaeus	18	5	Abuko nature reserve	62	176407	5090392	80	349	34	36	39	87	67	16	4	B2
ChlosBP-21-1	Chlorocebus sabaeus	21	1	Bijilo forest park	139	215409	4737587	89	677	6	95	15	18	9	8	14	B1
ChlosBP-21-2	Chlorocebus sabaeus	21	2	Bijilo forest park	74	259987	4728245	66	677	6	95	15	18	9	8	14	B1
ChlosBP-21-3	Chlorocebus sabaeus	21	3	Bijilo forest park	28	80433	4701160	166	677	6	95	15	18	9	8	14	B1
ChlosBP-21-4	Chlorocebus sabaeus	21	4	Bijilo forest park	93	247988	4736186	71	677	6	95	15	18	9	8	14	E
ChlosBP-21-5	Chlorocebus sabaeus	21	5	Bijilo forest park	50	191606	4727901	75	677	6	95	15	18	9	8	14	A
ChlosBP-23-1	Chlorocebus sabaeus	23	2	Bijilo forest park	102	329188	4737774	38	8527	13	96	19	36	733	11	25	B1
ChlosBP-23-2	Chlorocebus sabaeus	23	3	Bijilo forest park	58	289834	4734096	37	8527	13	96	19	36	733	11	25	B1
ChlosBP-23-3	Chlorocebus sabaeus	23	4	Bijilo forest park	436	329242	4698206	42	3306	13	39	19	37	17	25	10	B1
ChlosBP-24-1	Chlorocebus sabaeus	24	1	Bijilo forest park	148	220070	5319128	172	73	36	24	9	13	17	11	25	B1
ChlosBP-24-2	Chlorocebus sabaeus	24	2	Bijilo forest park	62	148793	5296343	114	73	36	24	9	13	17	11	25	B2
ChlosBP-24-3	Chlorocebus sabaeus	24	3	Bijilo forest park	155	214180	5319254	166	73	36	24	9	13	17	11	25	B1
ChlosBP-24-4	Chlorocebus sabaeus	24	4	Bijilo forest park	124	214458	5320364	168	73	36	24	9	13	17	11	25	D
ChlosBP-24-5	Chlorocebus sabaeus	24	5	Bijilo forest park	41	132915	5293653	118	73	36	24	9	13	17	11	25	B1
ChlosBP-25-1	Chlorocebus sabaeus	25	1	Bijilo forest park	27	54938	5302686	204	73	36	24	9	13	17	11	25	B1
ChlosBP-25-2	Chlorocebus sabaeus	25	2	Bijilo forest park	57	291148	5294177	110	73	36	24	9	13	17	11	25	E
ChlosBP-25-3	Chlorocebus sabaeus	25	3	Bijilo forest park	63	229138	5295737	114	73	36	24	9	13	17	11	25	E
ChlosBP-25-4	Chlorocebus sabaeus	25	4	Bijilo forest park	111	200524	5320942	174	73	36	24	9	13	17	11	25	B1
ChlosBP-25-5	Chlorocebus sabaeus	25	5	Bijilo forest park	83	49475	5310998	309	73	36	24	9	13	17	11	25	B2
ChlosM-29-1	Chlorocebus sabaeus	29	1	Makasutu cultural forest	42	268043	4943615	81	1873	13	38	93	13	149	25	122	B2
ChlosM-29-2	Chlorocebus sabaeus	29	2	Makasutu cultural forest	45	166524	5755974	605	1873	13	38	93	13	149	25	122	B2
ChlosRG-12-1	Chlorocebus sabaeus	12	1	River Gambia national park	42	303906	4778062	46	8824	826	1224	54	10	1	35	47	B1
ChlosRG-12-2	Chlorocebus sabaeus	12	2	River Gambia national park	57	192569	4833736	86	196	6	19	3	16	9	8	6	B1
ChlosRG-12-3	Chlorocebus sabaeus	12	3	River Gambia national park	24	57893	4825804	224	196	6	19	3	16	9	8	6	B1
ChlosRG-12-5	Chlorocebus sabaeus	12	4	River Gambia national park	174	192993	4771818	100	40	6	4	5	26	20	8	14	B2
PapAN-14-1	Papio papio	14	1	Abuko nature reserve	144	202953	5328732	153	2076	21	35	61	52	5	77	4	B2
PapAN-14-2	Papio papio	14	2	Abuko nature reserve	216	448567	4963333	82	939	80	4	33	16	7	8	6	B2
PapAN-14-3	Papio papio	14	3	Abuko nature reserve	190	84473	4993806	215	226	10	27	5	8	8	7	2	B2
PapAN-14-4	Papio papio	14	4	Abuko nature reserve	30	18593	4951874	478	226	10	27	5	8	8	7	2	B2
PapAN-14-5	Papio papio	14	5	Abuko nature reserve	46	76392	4987205	213	226	10	27	5	8	8	7	2	B1
PapAN-15-1	Papio papio	15	1	Abuko nature reserve	82	87638	5144742	214	226	10	27	5	8	8	7	2	A
PapAN-15-2	Papio papio	15	2	Abuko nature reserve	83	193470	4632734	75	5073	9	65	32	1	11	8	6	B2
PapAN-15-3	Papio papio	15	3	Abuko nature reserve	63	77851	5002363	169	226	10	27	5	8	8	7	2	D
PapAN-15-4	Papio papio	15	4	Abuko nature reserve	66	188138	4651421	57	126	13	43	19	37	17	25	25	B1
PapAN-15-5	Papio papio	15	5	Abuko nature reserve	72	258492	4981123	67	8823	6	19	15	56	11	26	6	B2
PapKW-44-1	Papio papio	44	1	Kiang West national park	33	147048	5082494	93	442	6	95	33	18	9	8	14	B1
PapKW-44-2	Papio papio	44	2	Kiang West national park	126	181335	5091288	98	442	6	95	33	18	9	8	14	E
PapKW-44-3	Papio papio	44	3	Kiang West national park	77	172493	5078993	86	442	6	95	33	18	9	8	14	B1
PapKW-44-4	Papio papio	44	4	Kiang West national park	79	181316	5090970	106	442	6	95	33	18	9	8	14	D
PapM-31-1	Papio papio	31	1	Makasutu cultural forest	50	60715	4859060	218	2800	13	363	49	14	17	199	34	B2
PapM-31-2	Papio papio	31	2	Makasutu cultural forest	190	662413	4901273	41	135	13	39	50	13	16	37	25	B2
PapM-31-3	Papio papio	31	3	Makasutu cultural forest	113	477835	5255590	92	5780	216	412	426	285	196	2	317	B2
PapM-31-4	Papio papio	31	4	Makasutu cultural forest	65	161487	4971355	172	1727	6	19	3	16	11	8	6	B2
PapM-31-5	Papio papio	31	5	Makasutu cultural forest	222	510677	5252858	86	5780	216	412	426	285	196	2	317	B2
PapM-32-1	Papio papio	32	2	Makasutu cultural forest	94	1110817	4836625	23	8532	216	412	565	963	24	1	317	B2
PapM-32-2	Papio papio	32	3	Makasutu cultural forest	75	117733	5209296	131	212	6	29	4	18	11	8	6	B2
PapM-32-3	Papio papio	32	4	Makasutu cultural forest	114	113064	5229016	187	212	6	29	4	18	11	8	6	D
PapM-32-4	Papio papio	32	5	Makasutu cultural forest	106	117733	5228690	182	212	6	29	4	18	11	8	6	B1
PapM-32-5	Papio papio	32	6	Makasutu cultural forest	89	132432	5224747	161	212	6	29	4	18	11	8	6	A
PapM-33-1	Papio papio	33	1	Makasutu cultural forest	44	349693	5020407	49	8533	36	98	399	13	17	10	438	D
PapM-33-2	Papio papio	33	2	Makasutu cultural forest	91	460567	5024781	48	8533	36	98	399	13	17	10	438	B1
PapM-33-3	Papio papio	33	3	Makasutu cultural forest	203	431909	5028219	56	8533	36	98	399	13	17	10	438	B2
PapM-33-4	Papio papio	33	4	Makasutu cultural forest	79	210468	4833989	82	38	4	26	2	25	5	5	19	B2
PapM-33-5	Papio papio	33	5	Makasutu cultural forest	75	350936	5021233	45	8533	36	98	399	13	17	10	438	A
PapM-34-1	Papio papio	34	1	Makasutu cultural forest	75	316612	4904882	98	676	13	38	19	13	30	10	29	B2
PapM-34-2	Papio papio	34	2	Makasutu cultural forest	69	250238	4920029	121	676	13	38	19	13	30	10	29	B1
PapM-34-3	Papio papio	34	3	Makasutu cultural forest	84	250795	4929647	137	676	13	38	19	13	30	10	29	B2
PapM-34-4	Papio papio	34	4	Makasutu cultural forest	68	250754	4932067	147	676	13	38	19	13	30	10	29	B1
PapM-36-1	Papio papio	36	1	Makasutu cultural forest	61	173883	4798456	60	8535	6	19	33	18	11	8	7	D
PapM-36-2	Papio papio	36	2	Makasutu cultural forest	55	65597	4990387	413	8535	6	19	33	18	11	8	7	B1
PapRG-03-1	Papio papio	3	1	River Gambia national park	46	148216	4736694	68	336	9	4	33	18	11	8	6	B2
PapRG-03-2	Papio papio	3	2	River Gambia national park	191	145645	4741649	75	336	9	4	33	18	11	8	6	B1
PapRG-03-3	Papio papio	3	3	River Gambia national park	29	132258	4738553	86	336	9	4	33	18	11	8	6	A
PapRG-03-4	Papio papio	3	4	River Gambia national park	217	145645	4741035	72	336	9	4	33	18	11	8	6	B2
PapRG-03-5	Papio papio	3	5	River Gambia national park	202	148454	4741627	73	336	9	4	33	18	11	8	6	B2
PapRG-04-1	Papio papio	4	1	River Gambia national park	241	101150	4646727	102	1665	63	29	3	1	24	23	7	B1
PapRG-04-2	Papio papio	4	2	River Gambia national park	31	189878	4806467	56	1204	83	230	120	161	159	2	2	D
PapRG-04-4	Papio papio	4	3	Makasutu cultural forest	34	151642	5423000	118	8826	600	186	6	479	24	2	17	B2
PapRG-04-5	Papio papio	4	4	Makasutu cultural forest	33	192677	4808997	64	1204	83	230	120	161	159	2	2	E
PapRG-05-2	Papio papio	5	1	Makasutu cultural forest	82	180346	4863693	85	1431	6	65	3	1	11	13	6	B2
PapRG-05-3	Papio papio	5	2	Makasutu cultural forest	44	124755	4651756	111	99	6	4	22	18	9	26	7	B2
PapRG-05-4	Papio papio	5	3	Makasutu cultural forest	44	185256	4848678	110	6316	6	579	3	16	11	8	6	B2
PapRG-05-5	Papio papio	5	4	Makasutu cultural forest	58	189000	4856466	72	1431	6	65	3	1	11	13	6	B2
PapRG-06-1	Papio papio	6	1	Makasutu cultural forest	47	261211	4805078	64	4080	351	90	54	54	1	35	151	B2
PapRG-06-2	Papio papio	6	2	Makasutu cultural forest	59	188029	4731052	65	2521	6	19	3	135	11	8	6	B2
PapRG-06-3	Papio papio	6	3	Makasutu cultural forest	60	193258	4650926	60	8827	6	4	15	16	9	8	6	B2
PapRG-06-4	Papio papio	6	4	Makasutu cultural forest	24	75925	4881224	119	1204	83	230	120	161	159	2	2	B1
PapRG-06-5	Papio papio	6	5	River Gambia national park	42	209925	4931498	70	8525	83	1174	221	683	80	2	17	B1
ProbAN-19-2	Procolobus badius	19	1	Abuko nature reserve	55	169283	5231393	79	8825	698	521	380	320	268	17	286	B2
ProbK-45-1	Procolobus badius	45	1	Kartong village	177	275531	5441404	121	127	13	14	19	36	23	11	10	B1
ProbK-45-2	Procolobus badius	45	2	Kartong village	56	204644	5423646	87	127	13	14	19	36	23	11	10	A
ProbK-45-3	Procolobus badius	45	3	Kartong village	133	227280	5439700	116	127	13	14	19	36	23	11	10	B1
ProbK-45-4	Procolobus badius	45	4	Kartong village	93	54115	5422592	355	127	13	14	19	36	23	11	10	B1
ProbK-45-5	Procolobus badius	45	5	Kartong village	31	121071	5434669	106	127	13	14	19	36	23	11	10	B1
ProbRG-07-1	Procolobus badius	7	1	River Gambia national park	53	202690	5417729	80	73	36	24	9	13	17	11	25	A
ProbRG-07-2	Procolobus badius	7	2	River Gambia national park	63	245269	5424900	98	73	36	24	9	13	17	11	25	B2
ProbRG-07-3	Procolobus badius	7	3	River Gambia national park	54	196392	5378882	79	73	36	24	9	13	17	11	25	E
ProbRG-07-4	Procolobus badius	7	4	River Gambia national park	75	202690	5391972	114	73	36	24	9	13	17	11	25	A
ProbRG-07-5	Procolobus badius	7	5	River Gambia national park	49	190198	5416449	83	73	36	24	9	13	17	11	25	B2

## Sheet: Supplementary_File_7
Supplementary File 7. List of virulence factors detected using ARIBA VFDB (Reference 44).
Gene	Full name/known function
faeC	AK88 fimbrial protein precursor	Adherence
faeE	Chaperone protein	Adherence
faeJ	K88 minor fimbrial subunit	Adherence
fdeC	Attaching and effacing protein	Adherence
fimA	Type-1 fimbrial protein, A chain; Fimbriae (also called pili), polar filaments radiating from the surface of the bacterium to a length of 0.5-1.5 micrometers and numbering 100-300 per cell, enable bacteria to colonize the epithelium of specific host organs	Adherence
fimB2	Type 1 fimbriae regulatory protein FimB; FimB is one of the 2 regulatory proteins which control the phase variation of type 1 fimbriae in E.coli. These proteins mediate the periodic inversion of a 300bp DNA segment that harbors the promoter for the fimbrial structural gene, FimA. FimB switches FimA on	Adherence
fimC	Major fimbrium subunit	Adherence
fimD3	Outer membrane usher protein fimD	Adherence
fimE2	Type 1 fimbriae regulatory protein FimE; FimE is one of the 2 regulatory proteins which control the phase variation of type 1 fimbriae in E.coli. These proteins mediate the periodic inversion of a 300bp DNA segment that harbors the promoter for the fimbrial structural gene, fimA. FimE switches fimA off	Adherence
fimF1	Involved in regulation of length and mediation of adhesion of type 1 fimbriae (but not necessary for the production of fimbriae). Involved in the integration of FimH in the fimbriae	Adherence
fimG	Protein FimG; Involved in regulation of length and mediation of adhesion of type 1 fimbriae (but not necessary for the production of fimbriae). Involved in the integration of FimH in the fimbriae	Adherence
fimH1	fimH - Type 1 fimbrin D-mannose specific adhesin; Involved in regulation of length and mediation of adhesion of type 1 fimbriae (but not necessary for the production of fimbriae). Adhesin responsible for the binding to D-mannose. It is laterally positioned at intervals in the structure of the type 1 fimbriae. In order to integrate FimH in the fimbriae FimF and FimG are needed	Adherence
fimI1	Fimbrin-like protein FimI; Fimbrial protein; Protein involved in glycoprotein biosynthetic process	Adherence
focA	Type-1 fimbrial protein. Probable formate transporter	Adherence
focC	Chaperone protein FocC; Involved in the biogenesis of the F1C fimbriae	Adherence
focD	F1C fimbrial usher;	Adherence
focF	F1C Putative fimbrial adhesin;	Adherence
focG	F1C minor fimbrial subunit protein precursor	Adherence
focH	F1C Putative fimbrial adhesin	Adherence
focI	F1C minor fimbrial subunit protein precursor	Adherence
paa	Porcine attaching- and effacing-associated factor	Adherence
papA	Fimbrial major pilin protein/chaperone protein	Adherence
papB	Fimbriae biosynthesis regulator protein	Adherence
papC	Outer membrane usher protein	Adherence
papD	Chaperon protein	Adherence
papE	Fimbrial protein	Adherence
papF	Fimbrial adapter	Adherence
papH	Minor pilin subunit	Adherence
papI	Major pilus subunit operator	Adherence
papJ	PapJ protein	Adherence
papK	Fimbrial adapter	Adherence
papX	HTH-type transcriptional regulator	Adherence
sfaB	Putative S fimbrial switch regulatory protein	Adherence
sfaH	S-fimbrial protein subunit	Adherence
sfaS	S-fimbrial adhesin protein	Adherence
sfaY	EAL domain-containing protein	Adherence
yagV (ecpE)	Probable fimbriael chaperone	Adherence
yagW (ecpD)	Fimbriae adhesin	Adherence
yagX (ecpC)	Probable outer membrane usher protein	Adherence
yagY (ecpB)	Probable fimbrial chaperone EcpB; Part of the ecpRABCDE operon, which encodes the E.coli common pilus (ECP)	Adherence
yagZ (ecpA)	Common pilu major fimbrillin subunit	Adherence
ibeA	Invasion protein	Invasion
kpsD	Polysialic acid transport protein	Invasion
kpsM1	Polysialic acid transport protein	Invasion
kpsT1	Polysialic acid transport ATP-binding protein	Invasion
ompA1	outer membrane protein A	Invasion
pla	Coagulase/fibrinolysin	Invasion
chuA	Outer membrane heme/haemoglobin receptor	Iron uptake
chuS	Hemin degrading protein / Heme oxygenase	Iron uptake
chuT	Hemin binding protein	Iron uptake
chuU	Heme permease protein / ABC transporter permease	Iron uptake
chuV	Hemin import ATP-binding protein HmuV	Iron uptake
chuW	Heme anaerobic degradation radical SAM methyltransferase /Coproporphyrinogen III oxidase	Iron uptake
chuX	Heme/haemoglobin transport protein	Iron uptake
chuY	Anaerobilin reductase	Iron uptake
entA1	2,3-dihydroxybenzoate-2,3-dehydrogenase	Iron uptake
entB	Enterobactin synthase component B	Iron uptake
entC	Isochorismate synthase EntC (Enterobactin synthetase component C)	Iron uptake
entD	Enterobactin synthase component D	Iron uptake
entE1	Enterobactin synthetase component E	Iron uptake
entF	Enterobactin synthetase component E	Iron uptake
entS	Enterobactin exporter S	Iron uptake
fepA	Ferrienterobactin receptor	Iron uptake
fepD	Ferric enterobactin transport system permease protein FepD	Iron uptake
fepG	Ferric enterobactin transport system permease protein FepG	Iron uptake
fes1	Enterochelin esterase	Iron uptake
fyuA	yersiniabactin	Iron uptake
iroB	Glucosyltransferase	Iron uptake
iroC	ATB binding cassette (ABC) transporter ATP-binding protein	Iron uptake
iroD	Catecholate siderophore esterase	Iron uptake
iroE	Alpha/beta hydrolase. Catecholate siderophore esterase	Iron uptake
iroN	Alpha/beta hydrolase/outer membrane siderophore receptor	Iron uptake
irp1	Iron aquisition yersiniabactin synthesis enzyme	Iron uptake
irp2	Permease and ABC transporter ATP-binding protein	Iron uptake
iucB	N(6)-hydroxylysine O-acetyltransferase	Iron uptake
iucC	Aerobactin biosynthesis protein	Iron uptake
iutA1	Ferric aerobactin receptor	Iron uptake
ybtA	AraC family transcriptional regulator	Iron uptake
ybtE	(2,3-dihydroxybenzoyl) denylate synthase	Iron uptake
ybtP	ABC transporter ATP-binding protein	Iron uptake
ybtQ	ABC transporter ATP-binding protein	Iron uptake
ybtS	Anthranilase synthase aminase component	Iron uptake
ybtT	Iron-acquisition yersiniabactin synthesis enzyme	Iron uptake
ybtU	Oxidoreductase	Iron uptake
ybtX	Yersiniabactin-associated Zinc MFS transporter	Iron uptake
espP	EHEC extracellular serine protein	Protease
astA	Heat stable enteroToxin 1	Toxin
cdtA1	Cytolethal distending Toxin subunit A	Toxin
cdtB1	Cytolethal distending Toxin B	Toxin
cdtC1	Cytolethal distending Toxin C	Toxin
clbA	Colibactin biosynthesis phosphopantetheinyl transferase	Toxin
clbB	Colibactin hybrid non-ribosomal peptide synthetase / Type 1 polyketide synthase	Toxin
clbC	Coibactin polyketide synthase	Toxin
clbD	3-hydroxybutyryl-CoA dehydrogenase	Toxin
clbE	Alanine-phosphoribitol ligase/Colibactin biosynthesis aminomalonyl-acyl carrier protein	Toxin
clbF	Acyl-CoA dehydrogenase	Toxin
clbG	Colibactin biosynthesis acyltransferase	Toxin
clbH	Colibactin non-ribosomal peptide synthetase	Toxin
clbI	Colibactin polyketide synthase	Toxin
clbJ	Colibactin non-ribosomal peptide synthetase	Toxin
clbK	Colibactin hybrid non-ribosomal peptide synthetase / Type 1 polyketide synthase	Toxin
clbL	Colibactin biosynthesis amidase	Toxin
clbM	Precolibactin export MATE transporter (Drug/Sodium antiporter)	Toxin
clbN	Colibactin non-ribosomal peptide synthetase	Toxin
clbO	Colibactin polyketide synthase ClbO	Toxin
clbP	Beta-lactamase (penicillin binding protein)	Toxin
clbQ	Colibactin biosynthesis thioesterase	Toxin
clbS	Colibactin self-protection protein	Toxin
estIa	Heat stable enterotoxin ST-IA/ST-P	Toxin
hlyA	Haemolysin A	Toxin
hlyA1	Haemolysin A	Toxin
hlyB	Alpha-hemolysin translocation ATP-binding protein HlyB; Part of the ABC transporter complex HlyBD involved in hemolysin export.	Toxin
hlyB1	Alpha-hemolysin translocation ATP-binding protein HlyB; Part of the ABC transporter complex HlyBD involved in hemolysin export.	Toxin
hlyC1	Haemolysin-activating lysine-acyltransferase	Toxin
hlyD	Haemolysin secretion protein	Toxin
hlyD1	Haemolysin secretion protein	Toxin
pic	Serine protease pic autotransporter	Toxin
vat	Vacuolating autotransporter Toxin	Toxin
gspC	Putative Type II secretion system protein M	Type II secretion system
gspD	Putative Type II secretion system protein M	Type II secretion system
gspE	Putative Type II secretion system protein M	Type II secretion system
gspF	Putative Type II secretion system protein M	Type II secretion system
gspG	Putative Type II secretion system protein M	Type II secretion system
gspH	Putative Type II secretion system protein M	Type II secretion system
gspI	Putative Type II secretion system protein M	Type II secretion system
gspJ	Putative Type II secretion system protein M	Type II secretion system
gspK	Putative Type II secretion system protein M	Type II secretion system
gspL	Putative Type II secretion system protein M	Type II secretion system
gspM	Putative Type II secretion system protein M	Type II secretion system
espY1	Non-LEE Type IIISS effector protein	Type III secretion system
espJ	A Type III effector protein borne on a prophage	Type III secretion system
espK	A Type III secreted effector protein	Type III secretion system
espM	A Type III secreted effector protein	Type III secretion system
espN	A Type III secreted effector protein	Type III secretion system
espY2	Type III secreted effector	Type III secretion system
espY3	Non-LEE-encoded Type III ffector	Type III secretion system
etgA	Component of the Type III secretion System	Type III secretion system
espA-H	Type III translocated protein	Type III translocated protein
cif	Cycle inhibition factor	Type III translocated protein

## Sheet: Supplementary_File_8
Supplementary File 8. Pair-wise single nucleotide polymorphism distances calculated from the core genome alignment using snp-dists v0.6 (https://github.com/tseemann/snp-dists).
snp-dists 0.6	536-phyloB2	ChlosAN-13-1	ChlosAN-13-2	ChlosAN-13-4	ChlosAN-13-5	ChlosAN-17-1	ChlosAN-17-2	ChlosAN-17-3	ChlosAN-17-4	ChlosAN-18-1	ChlosAN-18-2	ChlosAN-18-3	ChlosAN-18-4	ChlosAN-18-5	ChlosBP-21-1	ChlosBP-21-2	ChlosBP-21-3	ChlosBP-21-4	ChlosBP-21-5	ChlosBP-23-1	ChlosBP-23-2	ChlosBP-23-3	ChlosBP-24-1	ChlosBP-24-2	ChlosBP-24-3	ChlosBP-24-4	ChlosBP-25-1	ChlosBP-25-2	ChlosBP-25-3	ChlosBP-25-4	ChlosBP-25-5	ChlosM-29-1	ChlosM-29-2	ChlosRG-12-1	ChlosRG-12-2	ChlosRG-12-3	ChlosRG-12-5	E-fergusonii	EDL933-phyloE	IAI1-phyloB1	IAI39-phyloF	PapAN-14-1	PapAN-14-2	PapAN-14-3	PapAN-14-4	PapAN-14-5	PapAN-15-1	PapAN-15-2	PapAN-15-3
536-phyloB2	0	43922	44197	43862	43862	15514	42895	15511	15511	15242	15242	15242	15242	42815	43913	43913	43908	43913	43913	13767	13767	16499	15305	15305	15305	15305	15317	15305	15305	15305	15370	19206	19211	44123	43897	43922	43967	80823	44600	43930	38237	42880	44031	44013	44013	44012	44013	43919	44012
ChlosAN-13-1	43922	0	29605	21598	21598	43933	38112	43930	43930	43981	43981	43981	43981	38339	9739	9739	9744	9739	9739	43750	43750	43721	43883	43883	43883	43883	43895	43883	43883	43883	43946	44016	44018	27231	6934	6959	11066	78458	29342	12016	40046	38126	13242	21822	21822	21821	21822	11437	21821
ChlosAN-13-2	44197	29605	0	28920	28920	44321	37893	44318	44318	44310	44310	44310	44310	38239	29723	29723	29727	29723	29723	44041	44041	44129	44293	44293	44293	44293	44305	44293	44293	44293	44358	44371	44381	23602	29287	29312	29766	79245	23892	29680	40536	38553	29800	28689	28689	28688	28689	29485	28688
ChlosAN-13-4	43862	21598	28920	0	0	43743	37969	43740	43740	43822	43822	43822	43822	38137	20994	20994	20991	20994	20994	43540	43540	43648	43748	43748	43748	43748	43760	43748	43748	43748	43813	43885	43885	27145	21306	21331	21275	78241	28610	21309	39293	38112	21763	13772	13772	13771	13772	21291	13771
ChlosAN-13-5	43862	21598	28920	0	0	43743	37969	43740	43740	43822	43822	43822	43822	38137	20994	20994	20991	20994	20994	43540	43540	43648	43748	43748	43748	43748	43760	43748	43748	43748	43813	43885	43885	27145	21306	21331	21275	78241	28610	21309	39293	38112	21763	13772	13772	13771	13772	21291	13771
ChlosAN-17-1	15514	43933	44321	43743	43743	0	43178	3	3	3353	3353	3353	3353	43147	43960	43960	43955	43960	43960	16090	16090	14620	14162	14162	14162	14162	14174	14162	14162	14162	14225	18009	17996	44298	43830	43853	43782	80687	44625	43866	38049	43038	43872	43928	43928	43927	43928	43904	43927
ChlosAN-17-2	42895	38112	37893	37969	37969	43178	0	43175	43175	43261	43261	43261	43261	27361	38036	38036	38035	38036	38036	42779	42779	42879	43395	43395	43395	43395	43407	43395	43395	43395	43458	43738	43745	38357	38025	38050	38119	77759	38626	37910	35598	25537	38205	38165	38165	38164	38165	38007	38164
ChlosAN-17-3	15511	43930	44318	43740	43740	3	43175	0	0	3350	3350	3350	3350	43144	43957	43957	43952	43957	43957	16087	16087	14617	14159	14159	14159	14159	14171	14159	14159	14159	14222	18006	17993	44295	43827	43850	43779	80684	44622	43863	38046	43035	43869	43925	43925	43924	43925	43901	43924
ChlosAN-17-4	15511	43930	44318	43740	43740	3	43175	0	0	3350	3350	3350	3350	43144	43957	43957	43952	43957	43957	16087	16087	14617	14159	14159	14159	14159	14171	14159	14159	14159	14222	18006	17993	44295	43827	43850	43779	80684	44622	43863	38046	43035	43869	43925	43925	43924	43925	43901	43924
ChlosAN-18-1	15242	43981	44310	43822	43822	3353	43261	3350	3350	0	0	0	0	43293	43983	43983	43978	43983	43983	15845	15845	14360	13794	13794	13794	13794	13806	13794	13794	13794	13857	17714	17697	44340	43892	43915	43852	80644	44625	43911	38068	43161	43924	43987	43987	43986	43987	43971	43986
ChlosAN-18-2	15242	43981	44310	43822	43822	3353	43261	3350	3350	0	0	0	0	43293	43983	43983	43978	43983	43983	15845	15845	14360	13794	13794	13794	13794	13806	13794	13794	13794	13857	17714	17697	44340	43892	43915	43852	80644	44625	43911	38068	43161	43924	43987	43987	43986	43987	43971	43986
ChlosAN-18-3	15242	43981	44310	43822	43822	3353	43261	3350	3350	0	0	0	0	43293	43983	43983	43978	43983	43983	15845	15845	14360	13794	13794	13794	13794	13806	13794	13794	13794	13857	17714	17697	44340	43892	43915	43852	80644	44625	43911	38068	43161	43924	43987	43987	43986	43987	43971	43986
ChlosAN-18-4	15242	43981	44310	43822	43822	3353	43261	3350	3350	0	0	0	0	43293	43983	43983	43978	43983	43983	15845	15845	14360	13794	13794	13794	13794	13806	13794	13794	13794	13857	17714	17697	44340	43892	43915	43852	80644	44625	43911	38068	43161	43924	43987	43987	43986	43987	43971	43986
ChlosAN-18-5	42815	38339	38239	38137	38137	43147	27361	43144	43144	43293	43293	43293	43293	0	38311	38311	38310	38311	38311	42801	42801	43056	43420	43420	43420	43420	43432	43420	43420	43420	43483	43766	43764	38733	38386	38411	38432	77496	39163	38202	35967	27218	38367	38514	38514	38513	38514	38168	38513
ChlosBP-21-1	43913	9739	29723	20994	20994	43960	38036	43957	43957	43983	43983	43983	43983	38311	0	0	5	0	0	43718	43718	43795	43904	43904	43904	43904	43916	43904	43904	43904	43967	44003	44000	27199	10916	10941	10542	78560	29383	10532	40010	38058	12779	21242	21242	21241	21242	10565	21241
ChlosBP-21-2	43913	9739	29723	20994	20994	43960	38036	43957	43957	43983	43983	43983	43983	38311	0	0	5	0	0	43718	43718	43795	43904	43904	43904	43904	43916	43904	43904	43904	43967	44003	44000	27199	10916	10941	10542	78560	29383	10532	40010	38058	12779	21242	21242	21241	21242	10565	21241
ChlosBP-21-3	43908	9744	29727	20991	20991	43955	38035	43952	43952	43978	43978	43978	43978	38310	5	5	0	5	5	43713	43713	43790	43899	43899	43899	43899	43911	43899	43899	43899	43962	44000	43997	27199	10921	10946	10547	78559	29387	10537	40009	38057	12784	21239	21239	21238	21239	10570	21238
ChlosBP-21-4	43913	9739	29723	20994	20994	43960	38036	43957	43957	43983	43983	43983	43983	38311	0	0	5	0	0	43718	43718	43795	43904	43904	43904	43904	43916	43904	43904	43904	43967	44003	44000	27199	10916	10941	10542	78560	29383	10532	40010	38058	12779	21242	21242	21241	21242	10565	21241
ChlosBP-21-5	43913	9739	29723	20994	20994	43960	38036	43957	43957	43983	43983	43983	43983	38311	0	0	5	0	0	43718	43718	43795	43904	43904	43904	43904	43916	43904	43904	43904	43967	44003	44000	27199	10916	10941	10542	78560	29383	10532	40010	38058	12779	21242	21242	21241	21242	10565	21241
ChlosBP-23-1	13767	43750	44041	43540	43540	16090	42779	16087	16087	15845	15845	15845	15845	42801	43718	43718	43713	43718	43718	0	0	17186	15215	15215	15215	15215	15227	15215	15215	15215	15280	19220	19227	43955	43733	43758	43672	80318	44391	43676	37678	42830	43699	43671	43671	43670	43671	43719	43670
ChlosBP-23-2	13767	43750	44041	43540	43540	16090	42779	16087	16087	15845	15845	15845	15845	42801	43718	43718	43713	43718	43718	0	0	17186	15215	15215	15215	15215	15227	15215	15215	15215	15280	19220	19227	43955	43733	43758	43672	80318	44391	43676	37678	42830	43699	43671	43671	43670	43671	43719	43670
ChlosBP-23-3	16499	43721	44129	43648	43648	14620	42879	14617	14617	14360	14360	14360	14360	43056	43795	43795	43790	43795	43795	17186	17186	0	15530	15530	15530	15530	15542	15530	15530	15530	15597	18816	18807	44177	43692	43716	43628	80542	44593	43628	38144	42889	43687	43793	43793	43792	43793	43694	43792
ChlosBP-24-1	15305	43883	44293	43748	43748	14162	43395	14159	14159	13794	13794	13794	13794	43420	43904	43904	43899	43904	43904	15215	15215	15530	0	0	0	0	12	0	0	0	67	17841	17784	44170	43845	43868	43818	80581	44626	43860	38070	43328	43863	43993	43993	43992	43993	43877	43992
ChlosBP-24-2	15305	43883	44293	43748	43748	14162	43395	14159	14159	13794	13794	13794	13794	43420	43904	43904	43899	43904	43904	15215	15215	15530	0	0	0	0	12	0	0	0	67	17841	17784	44170	43845	43868	43818	80581	44626	43860	38070	43328	43863	43993	43993	43992	43993	43877	43992
ChlosBP-24-3	15305	43883	44293	43748	43748	14162	43395	14159	14159	13794	13794	13794	13794	43420	43904	43904	43899	43904	43904	15215	15215	15530	0	0	0	0	12	0	0	0	67	17841	17784	44170	43845	43868	43818	80581	44626	43860	38070	43328	43863	43993	43993	43992	43993	43877	43992
ChlosBP-24-4	15305	43883	44293	43748	43748	14162	43395	14159	14159	13794	13794	13794	13794	43420	43904	43904	43899	43904	43904	15215	15215	15530	0	0	0	0	12	0	0	0	67	17841	17784	44170	43845	43868	43818	80581	44626	43860	38070	43328	43863	43993	43993	43992	43993	43877	43992
ChlosBP-25-1	15317	43895	44305	43760	43760	14174	43407	14171	14171	13806	13806	13806	13806	43432	43916	43916	43911	43916	43916	15227	15227	15542	12	12	12	12	0	12	12	12	79	17853	17796	44182	43856	43879	43830	80593	44638	43872	38082	43340	43875	44005	44005	44004	44005	43889	44004
ChlosBP-25-2	15305	43883	44293	43748	43748	14162	43395	14159	14159	13794	13794	13794	13794	43420	43904	43904	43899	43904	43904	15215	15215	15530	0	0	0	0	12	0	0	0	67	17841	17784	44170	43845	43868	43818	80581	44626	43860	38070	43328	43863	43993	43993	43992	43993	43877	43992
ChlosBP-25-3	15305	43883	44293	43748	43748	14162	43395	14159	14159	13794	13794	13794	13794	43420	43904	43904	43899	43904	43904	15215	15215	15530	0	0	0	0	12	0	0	0	67	17841	17784	44170	43845	43868	43818	80581	44626	43860	38070	43328	43863	43993	43993	43992	43993	43877	43992
ChlosBP-25-4	15305	43883	44293	43748	43748	14162	43395	14159	14159	13794	13794	13794	13794	43420	43904	43904	43899	43904	43904	15215	15215	15530	0	0	0	0	12	0	0	0	67	17841	17784	44170	43845	43868	43818	80581	44626	43860	38070	43328	43863	43993	43993	43992	43993	43877	43992
ChlosBP-25-5	15370	43946	44358	43813	43813	14225	43458	14222	14222	13857	13857	13857	13857	43483	43967	43967	43962	43967	43967	15280	15280	15597	67	67	67	67	79	67	67	67	0	17907	17850	44234	43908	43931	43881	80646	44689	43923	38131	43389	43926	44054	44054	44053	44054	43940	44053
ChlosM-29-1	19206	44016	44371	43885	43885	18009	43738	18006	18006	17714	17714	17714	17714	43766	44003	44003	44000	44003	44003	19220	19220	18816	17841	17841	17841	17841	17853	17841	17841	17841	17907	0	63	44320	44033	44058	43957	80887	44677	43965	38750	43882	43974	43991	43991	43990	43991	43982	43990
ChlosM-29-2	19211	44018	44381	43885	43885	17996	43745	17993	17993	17697	17697	17697	17697	43764	44000	44000	43997	44000	44000	19227	19227	18807	17784	17784	17784	17784	17796	17784	17784	17784	17850	63	0	44318	44035	44060	43959	80892	44680	43963	38745	43885	43974	43993	43993	43992	43993	43980	43992
ChlosRG-12-1	44123	27231	23602	27145	27145	44298	38357	44295	44295	44340	44340	44340	44340	38733	27199	27199	27199	27199	27199	43955	43955	44177	44170	44170	44170	44170	44182	44170	44170	44170	44234	44320	44318	0	26616	26641	27304	79053	23328	27284	40681	38834	27609	26906	26906	26905	26906	27153	26905
ChlosRG-12-2	43897	6934	29287	21306	21306	43830	38025	43827	43827	43892	43892	43892	43892	38386	10916	10916	10921	10916	10916	43733	43733	43692	43845	43845	43845	43845	43856	43845	43845	43845	43908	44033	44035	26616	0	25	11166	78491	28959	11433	39984	38138	13568	21717	21717	21716	21717	11198	21716
ChlosRG-12-3	43922	6959	29312	21331	21331	43853	38050	43850	43850	43915	43915	43915	43915	38411	10941	10941	10946	10941	10941	43758	43758	43716	43868	43868	43868	43868	43879	43868	43868	43868	43931	44058	44060	26641	25	0	11191	78516	28984	11458	40007	38161	13593	21740	21740	21739	21740	11223	21739
ChlosRG-12-5	43967	11066	29766	21275	21275	43782	38119	43779	43779	43852	43852	43852	43852	38432	10542	10542	10547	10542	10542	43672	43672	43628	43818	43818	43818	43818	43830	43818	43818	43818	43881	43957	43959	27304	11166	11191	0	78488	29450	10886	40220	38272	13307	21144	21144	21143	21144	11492	21143
E-fergusonii	80823	78458	79245	78241	78241	80687	77759	80684	80684	80644	80644	80644	80644	77496	78560	78560	78559	78560	78560	80318	80318	80542	80581	80581	80581	80581	80593	80581	80581	80581	80646	80887	80892	79053	78491	78516	78488	0	79400	78580	77468	77610	78422	78525	78525	78524	78525	78635	78524
EDL933-phyloE	44600	29342	23892	28610	28610	44625	38626	44622	44622	44625	44625	44625	44625	39163	29383	29383	29387	29383	29383	44391	44391	44593	44626	44626	44626	44626	44638	44626	44626	44626	44689	44677	44680	23328	28959	28984	29450	79400	0	29456	40920	39123	29428	28765	28765	28764	28765	29511	28764
IAI1-phyloB1	43930	12016	29680	21309	21309	43866	37910	43863	43863	43911	43911	43911	43911	38202	10532	10532	10537	10532	10532	43676	43676	43628	43860	43860	43860	43860	43872	43860	43860	43860	43923	43965	43963	27284	11433	11458	10886	78580	29456	0	40127	38200	13416	21400	21400	21399	21400	6394	21399
IAI39-phyloF	38237	40046	40536	39293	39293	38049	35598	38046	38046	38068	38068	38068	38068	35967	40010	40010	40009	40010	40010	37678	37678	38144	38070	38070	38070	38070	38082	38070	38070	38070	38131	38750	38745	40681	39984	40007	40220	77468	40920	40127	0	35603	40067	39924	39924	39923	39924	40167	39923
PapAN-14-1	42880	38126	38553	38112	38112	43038	25537	43035	43035	43161	43161	43161	43161	27218	38058	38058	38057	38058	38058	42830	42830	42889	43328	43328	43328	43328	43340	43328	43328	43328	43389	43882	43885	38834	38138	38161	38272	77610	39123	38200	35603	0	38210	38487	38487	38486	38487	38126	38486
PapAN-14-2	44031	13242	29800	21763	21763	43872	38205	43869	43869	43924	43924	43924	43924	38367	12779	12779	12784	12779	12779	43699	43699	43687	43863	43863	43863	43863	43875	43863	43863	43863	43926	43974	43974	27609	13568	13593	13307	78422	29428	13416	40067	38210	0	21746	21746	21745	21746	13431	21745
PapAN-14-3	44013	21822	28689	13772	13772	43928	38165	43925	43925	43987	43987	43987	43987	38514	21242	21242	21239	21242	21242	43671	43671	43793	43993	43993	43993	43993	44005	43993	43993	43993	44054	43991	43993	26906	21717	21740	21144	78525	28765	21400	39924	38487	21746	0	0	1	0	21424	1
PapAN-14-4	44013	21822	28689	13772	13772	43928	38165	43925	43925	43987	43987	43987	43987	38514	21242	21242	21239	21242	21242	43671	43671	43793	43993	43993	43993	43993	44005	43993	43993	43993	44054	43991	43993	26906	21717	21740	21144	78525	28765	21400	39924	38487	21746	0	0	1	0	21424	1
PapAN-14-5	44012	21821	28688	13771	13771	43927	38164	43924	43924	43986	43986	43986	43986	38513	21241	21241	21238	21241	21241	43670	43670	43792	43992	43992	43992	43992	44004	43992	43992	43992	44053	43990	43992	26905	21716	21739	21143	78524	28764	21399	39923	38486	21745	1	1	0	1	21423	0
PapAN-15-1	44013	21822	28689	13772	13772	43928	38165	43925	43925	43987	43987	43987	43987	38514	21242	21242	21239	21242	21242	43671	43671	43793	43993	43993	43993	43993	44005	43993	43993	43993	44054	43991	43993	26906	21717	21740	21144	78525	28765	21400	39924	38487	21746	0	0	1	0	21424	1
PapAN-15-2	43919	11437	29485	21291	21291	43904	38007	43901	43901	43971	43971	43971	43971	38168	10565	10565	10570	10565	10565	43719	43719	43694	43877	43877	43877	43877	43889	43877	43877	43877	43940	43982	43980	27153	11198	11223	11492	78635	29511	6394	40167	38126	13431	21424	21424	21423	21424	0	21423
PapAN-15-3	44012	21821	28688	13771	13771	43927	38164	43924	43924	43986	43986	43986	43986	38513	21241	21241	21238	21241	21241	43670	43670	43792	43992	43992	43992	43992	44004	43992	43992	43992	44053	43990	43992	26905	21716	21739	21143	78524	28764	21399	39923	38486	21745	1	1	0	1	21423	0
PapAN-15-4	15270	43832	44148	43661	43661	14539	43100	14536	14536	14268	14268	14268	14268	43040	43780	43780	43775	43780	43780	15688	15688	15357	13550	13550	13550	13550	13562	13550	13550	13550	13616	17667	17659	44093	43786	43811	43783	80611	44578	43790	38022	43073	43759	43812	43812	43811	43812	43859	43811
PapAN-15-5	43773	10064	29732	21355	21355	43747	37751	43744	43744	43748	43748	43748	43748	38182	9822	9822	9827	9822	9822	43607	43607	43544	43770	43770	43770	43770	43782	43770	43770	43770	43833	43887	43890	27283	10385	10410	10177	78539	29399	11021	40033	37911	13083	21313	21313	21312	21313	11393	21312
PapKW-44-1	43882	9457	29464	21104	21104	43837	37930	43834	43834	43862	43862	43862	43862	38217	5142	5142	5147	5142	5142	43643	43643	43646	43738	43738	43738	43738	43750	43738	43738	43738	43801	43861	43858	27095	11118	11143	10733	78605	29183	11025	39948	37973	12583	21317	21317	21316	21317	10945	21316
PapKW-44-2	43883	9458	29465	21105	21105	43838	37931	43835	43835	43863	43863	43863	43863	38218	5143	5143	5148	5143	5143	43644	43644	43647	43739	43739	43739	43739	43751	43739	43739	43739	43802	43862	43859	27096	11119	11144	10734	78606	29184	11024	39949	37974	12582	21318	21318	21317	21318	10946	21317
PapKW-44-3	43884	9459	29466	21106	21106	43839	37932	43836	43836	43864	43864	43864	43864	38219	5144	5144	5149	5144	5144	43645	43645	43648	43740	43740	43740	43740	43752	43740	43740	43740	43803	43863	43860	27097	11120	11145	10735	78607	29185	11025	39950	37975	12583	21319	21319	21318	21319	10947	21318
PapKW-44-4	43884	9459	29466	21106	21106	43839	37932	43836	43836	43864	43864	43864	43864	38219	5144	5144	5149	5144	5144	43645	43645	43648	43740	43740	43740	43740	43752	43740	43740	43740	43803	43863	43860	27097	11120	11145	10735	78607	29185	11025	39950	37975	12583	21319	21319	21318	21319	10947	21318
PapM-31-1	15219	43762	44262	43778	43778	15508	43005	15505	15505	15155	15155	15155	15155	42971	43791	43791	43786	43791	43791	16034	16034	16672	15048	15048	15048	15048	15060	15048	15048	15048	15114	18624	18619	44235	43705	43728	43725	80640	44545	43728	37702	42984	43803	43933	43933	43932	43933	43791	43932
PapM-31-2	15687	43742	44039	43626	43626	14620	42926	14617	14617	14373	14373	14373	14373	42895	43684	43684	43683	43684	43684	15798	15798	15658	13164	13164	13164	13164	13176	13164	13164	13164	13230	18333	18314	44022	43685	43706	43592	80460	44378	43709	37801	43016	43621	43789	43789	43788	43789	43741	43788
PapM-31-3	43896	28545	21424	27653	27653	43929	38157	43926	43926	43988	43988	43988	43988	38526	28589	28589	28594	28589	28589	43620	43620	43844	43967	43967	43967	43967	43978	43967	43967	43967	44030	43983	43984	21253	27913	27938	28743	78887	21016	28703	40499	38640	28656	27342	27342	27341	27342	28659	27341
PapM-31-4	43819	5421	29412	21054	21054	43781	38045	43778	43778	43828	43828	43828	43828	38279	10319	10319	10324	10319	10319	43631	43631	43647	43786	43786	43786	43786	43798	43786	43786	43786	43849	43977	43979	26902	2978	3003	10959	78423	29221	11394	40033	38100	13184	21596	21596	21595	21596	10580	21595
PapM-31-5	43896	28545	21424	27653	27653	43929	38157	43926	43926	43988	43988	43988	43988	38526	28589	28589	28594	28589	28589	43620	43620	43844	43967	43967	43967	43967	43978	43967	43967	43967	44030	43983	43984	21253	27913	27938	28743	78887	21016	28703	40499	38640	28656	27342	27342	27341	27342	28659	27341
PapM-32-1	44033	28605	21908	27431	27431	43907	37920	43904	43904	44001	44001	44001	44001	38523	28606	28606	28611	28606	28606	43733	43733	43894	43999	43999	43999	43999	44011	43999	43999	43999	44062	44112	44117	21257	28144	28169	28753	78910	21122	28658	40496	38504	28839	27416	27416	27415	27416	28733	27415
PapM-32-2	43841	11116	29486	21284	21284	43773	37830	43770	43770	43789	43789	43789	43789	38168	10230	10230	10235	10230	10230	43606	43606	43617	43758	43758	43758	43758	43770	43758	43758	43758	43821	43910	43911	27017	11245	11270	10952	78343	29294	11538	40040	38056	13303	21476	21476	21475	21476	11931	21475
PapM-32-3	43841	11116	29486	21284	21284	43773	37830	43770	43770	43789	43789	43789	43789	38168	10230	10230	10235	10230	10230	43606	43606	43617	43758	43758	43758	43758	43770	43758	43758	43758	43821	43910	43911	27017	11245	11270	10952	78343	29294	11538	40040	38056	13303	21476	21476	21475	21476	11931	21475
PapM-32-4	43841	11116	29486	21284	21284	43773	37830	43770	43770	43789	43789	43789	43789	38168	10230	10230	10235	10230	10230	43606	43606	43617	43758	43758	43758	43758	43770	43758	43758	43758	43821	43910	43911	27017	11245	11270	10952	78343	29294	11538	40040	38056	13303	21476	21476	21475	21476	11931	21475
PapM-32-5	43841	11116	29486	21284	21284	43773	37830	43770	43770	43789	43789	43789	43789	38168	10230	10230	10235	10230	10230	43606	43606	43617	43758	43758	43758	43758	43770	43758	43758	43758	43821	43910	43911	27017	11245	11270	10952	78343	29294	11538	40040	38056	13303	21476	21476	21475	21476	11931	21475
PapM-33-1	15660	43772	44168	43679	43679	14537	42992	14534	14534	14266	14266	14266	14266	43072	43750	43750	43745	43750	43750	15644	15644	15649	14125	14125	14125	14125	14137	14125	14125	14125	14192	17897	17880	44086	43708	43732	43650	80583	44518	43708	38248	43047	43707	43808	43808	43807	43808	43744	43807
PapM-33-2	15663	43773	44169	43680	43680	14538	42993	14535	14535	14269	14269	14269	14269	43073	43751	43751	43746	43751	43751	15645	15645	15652	14128	14128	14128	14128	14140	14128	14128	14128	14195	17900	17883	44087	43709	43733	43651	80584	44519	43709	38251	43048	43708	43809	43809	43808	43809	43745	43808
PapM-33-3	15660	43772	44168	43679	43679	14537	42992	14534	14534	14266	14266	14266	14266	43072	43750	43750	43745	43750	43750	15644	15644	15649	14125	14125	14125	14125	14137	14125	14125	14125	14192	17897	17880	44086	43708	43732	43650	80583	44518	43708	38248	43047	43707	43808	43808	43807	43808	43744	43807
PapM-33-4	43018	38240	38611	38247	38247	43219	23606	43216	43216	43290	43290	43290	43290	26934	38221	38221	38220	38221	38221	42712	42712	42817	43331	43331	43331	43331	43343	43331	43331	43331	43394	43750	43751	38886	38337	38362	38372	78142	39051	38101	35672	25879	38297	38333	38333	38332	38333	38198	38332
PapM-33-5	15664	43772	44168	43679	43679	14537	42992	14534	14534	14268	14268	14268	14268	43072	43750	43750	43745	43750	43750	15646	15646	15651	14129	14129	14129	14129	14141	14129	14129	14129	14196	17899	17882	44086	43708	43732	43650	80583	44518	43708	38250	43047	43707	43808	43808	43807	43808	43744	43807
PapM-34-1	19074	43976	44316	43808	43808	17922	43594	17919	17919	17711	17711	17711	17711	43568	43984	43984	43981	43984	43984	19102	19102	18914	17935	17935	17935	17935	17947	17935	17935	17935	18002	9436	9475	44245	43939	43964	43934	80874	44565	43936	38811	43567	43976	43927	43927	43926	43927	43935	43926
PapM-34-2	19074	43976	44316	43808	43808	17922	43594	17919	17919	17711	17711	17711	17711	43568	43984	43984	43981	43984	43984	19102	19102	18914	17935	17935	17935	17935	17947	17935	17935	17935	18002	9436	9475	44245	43939	43964	43934	80874	44565	43936	38811	43567	43976	43927	43927	43926	43927	43935	43926
PapM-34-3	19074	43976	44316	43808	43808	17922	43594	17919	17919	17711	17711	17711	17711	43568	43984	43984	43981	43984	43984	19102	19102	18914	17935	17935	17935	17935	17947	17935	17935	17935	18002	9436	9475	44245	43939	43964	43934	80874	44565	43936	38811	43567	43976	43927	43927	43926	43927	43935	43926
PapM-34-4	19075	43977	44317	43809	43809	17923	43595	17920	17920	17712	17712	17712	17712	43569	43985	43985	43982	43985	43985	19103	19103	18915	17936	17936	17936	17936	17948	17936	17936	17936	18003	9437	9476	44246	43940	43965	43935	80875	44566	43937	38812	43568	43977	43928	43928	43927	43928	43936	43927
PapM-36-1	43906	11137	29819	21129	21129	43910	37982	43907	43907	43937	43937	43937	43937	38386	9399	9399	9404	9399	9399	43648	43648	43634	43893	43893	43893	43893	43905	43893	43893	43893	43956	43990	43992	27614	11061	11086	10201	78612	29495	10703	40145	38083	12883	21184	21184	21183	21184	11205	21183
PapM-36-2	43905	11136	29818	21128	21128	43909	37981	43906	43906	43936	43936	43936	43936	38385	9398	9398	9403	9398	9398	43647	43647	43633	43892	43892	43892	43892	43904	43892	43892	43892	43955	43989	43991	27613	11060	11085	10200	78611	29494	10702	40144	38082	12882	21183	21183	21182	21183	11204	21182
PapRG-03-1	43997	11517	29591	21138	21138	44006	38086	44003	44003	44009	44009	44009	44009	38458	10954	10954	10959	10954	10954	43744	43744	43779	43927	43927	43927	43927	43939	43927	43927	43927	43990	44106	44104	27585	12010	12035	11271	78732	29502	10936	40130	38271	13793	21328	21328	21327	21328	11333	21327
PapRG-03-2	43997	11517	29591	21138	21138	44006	38086	44003	44003	44009	44009	44009	44009	38458	10954	10954	10959	10954	10954	43744	43744	43779	43927	43927	43927	43927	43939	43927	43927	43927	43990	44106	44104	27585	12010	12035	11271	78732	29502	10936	40130	38271	13793	21328	21328	21327	21328	11333	21327
PapRG-03-3	43999	11519	29593	21140	21140	44008	38088	44005	44005	44011	44011	44011	44011	38460	10956	10956	10961	10956	10956	43746	43746	43781	43929	43929	43929	43929	43941	43929	43929	43929	43992	44108	44106	27587	12012	12037	11273	78734	29504	10938	40132	38273	13795	21330	21330	21329	21330	11335	21329
PapRG-03-4	43997	11517	29591	21138	21138	44006	38086	44003	44003	44009	44009	44009	44009	38458	10954	10954	10959	10954	10954	43744	43744	43779	43927	43927	43927	43927	43939	43927	43927	43927	43990	44106	44104	27585	12010	12035	11271	78732	29502	10936	40130	38271	13793	21328	21328	21327	21328	11333	21327
PapRG-03-5	43997	11517	29591	21138	21138	44006	38086	44003	44003	44009	44009	44009	44009	38458	10954	10954	10959	10954	10954	43744	43744	43779	43927	43927	43927	43927	43939	43927	43927	43927	43990	44106	44104	27585	12010	12035	11271	78732	29502	10936	40130	38271	13793	21328	21328	21327	21328	11333	21327
PapRG-04-1	43732	12044	29694	21814	21814	43647	37847	43644	43644	43743	43743	43743	43743	38184	11221	11221	11226	11221	11221	43411	43411	43471	43659	43659	43659	43659	43671	43659	43659	43659	43722	43750	43750	27464	12043	12068	10837	78546	29507	11284	40023	38032	13737	21854	21854	21853	21854	12060	21853
PapRG-04-2	44088	28819	20944	28282	28282	44028	38001	44025	44025	44028	44028	44028	44028	38461	28905	28905	28905	28905	28905	43757	43757	44007	44047	44047	44047	44047	44059	44047	44047	44047	44112	44096	44096	22439	28354	28379	29041	78756	22042	29026	40307	38619	29126	27896	27896	27895	27896	28993	27895
PapRG-04-4	44154	28328	22364	26951	26951	44159	38179	44156	44156	44217	44217	44217	44217	38886	28278	28278	28280	28278	28278	43830	43830	44120	44188	44188	44188	44188	44199	44188	44188	44188	44251	44155	44160	21820	27587	27612	28384	79276	21824	28235	40424	38669	28249	26833	26833	26832	26833	28064	26832
PapRG-04-5	44087	28817	20942	28281	28281	44027	37999	44024	44024	44027	44027	44027	44027	38460	28903	28903	28903	28903	28903	43756	43756	44006	44046	44046	44046	44046	44058	44046	44046	44046	44111	44095	44095	22437	28352	28377	29039	78754	22040	29024	40306	38618	29124	27895	27895	27894	27895	28991	27894
PapRG-05-2	43966	11390	29730	21310	21310	43902	37993	43899	43899	43971	43971	43971	43971	38158	10456	10456	10461	10456	10456	43770	43770	43734	43903	43903	43903	43903	43915	43903	43903	43903	43966	44064	44062	27360	11048	11073	10834	78545	29377	5242	40147	38107	13019	21457	21457	21456	21457	7508	21456
PapRG-05-3	43864	11367	29788	21390	21390	43876	38148	43873	43873	43889	43889	43889	43889	38348	8960	8960	8965	8960	8960	43650	43650	43674	43819	43819	43819	43819	43831	43819	43819	43819	43882	43958	43956	27552	11621	11646	9498	78596	29459	11005	40112	38223	13450	21767	21767	21766	21767	11410	21766
PapRG-05-4	43794	5466	29423	21056	21056	43768	38040	43765	43765	43784	43784	43784	43784	38307	10322	10322	10327	10322	10322	43597	43597	43612	43764	43764	43764	43764	43776	43764	43764	43764	43827	43945	43947	26936	3091	3116	10833	78446	29207	11498	40033	38142	13138	21596	21596	21595	21596	10748	21595
PapRG-05-5	43966	11390	29730	21310	21310	43902	37993	43899	43899	43971	43971	43971	43971	38158	10456	10456	10461	10456	10456	43770	43770	43734	43903	43903	43903	43903	43915	43903	43903	43903	43966	44064	44062	27360	11048	11073	10834	78545	29377	5242	40147	38107	13019	21457	21457	21456	21457	7508	21456
PapRG-06-1	44271	26493	23982	26610	26610	44335	38334	44332	44332	44387	44387	44387	44387	38896	26378	26378	26378	26378	26378	44099	44099	44235	44308	44308	44308	44308	44320	44308	44308	44308	44370	44386	44385	9686	26136	26159	26656	79006	23667	26718	40632	38779	26765	26412	26412	26411	26412	26525	26411
PapRG-06-2	44006	6384	29641	21186	21186	43890	37964	43887	43887	43965	43965	43965	43965	38415	9735	9735	9740	9735	9735	43713	43713	43694	43925	43925	43925	43925	43937	43925	43925	43925	43988	44015	44021	27147	7314	7339	10274	78425	29242	10270	40063	38154	12294	21368	21368	21367	21368	10303	21367
PapRG-06-3	43808	11010	29712	21359	21359	43813	38008	43810	43810	43818	43818	43818	43818	38257	9185	9185	9190	9185	9185	43566	43566	43617	43814	43814	43814	43814	43826	43814	43814	43814	43877	43809	43808	27417	11889	11914	10514	78363	29381	10981	40039	38151	12853	21537	21537	21536	21537	10885	21536
PapRG-06-4	44097	28801	21070	28198	28198	44053	38112	44050	44050	44051	44051	44051	44051	38496	28867	28867	28867	28867	28867	43803	43803	44016	44064	44064	44064	44064	44076	44064	44064	44064	44129	44124	44124	22559	28438	28463	29013	78810	22115	28972	40302	38647	29074	27859	27859	27858	27859	28982	27858
PapRG-06-5	44368	29093	21431	28589	28589	44307	38332	44304	44304	44376	44376	44376	44376	38580	28953	28953	28957	28953	28953	44078	44078	44191	44232	44232	44232	44232	44243	44232	44232	44232	44292	44311	44316	22300	28608	28633	29296	78887	21390	29207	40602	38824	29166	28188	28188	28187	28188	29171	28187
ProbAN-19-2	45580	40749	41701	40697	40697	45844	33847	45841	45841	46027	46027	46027	46027	33116	40718	40718	40715	40718	40718	45518	45518	45755	46055	46055	46055	46055	46067	46055	46055	46055	46118	46413	46425	41706	40758	40783	40848	77156	42013	40712	39511	32701	40805	40950	40950	40949	40950	40736	40949
ProbK-45-1	1670	43732	44002	43665	43665	14643	42847	14640	14640	14403	14403	14403	14403	42737	43713	43713	43708	43713	43713	12905	12905	15622	14481	14481	14481	14481	14493	14481	14481	14481	14547	18493	18504	43950	43696	43721	43748	80612	44419	43733	38135	42873	43843	43790	43790	43789	43790	43731	43789
ProbK-45-2	1670	43732	44002	43665	43665	14643	42847	14640	14640	14403	14403	14403	14403	42737	43713	43713	43708	43713	43713	12905	12905	15622	14481	14481	14481	14481	14493	14481	14481	14481	14547	18493	18504	43950	43696	43721	43748	80612	44419	43733	38135	42873	43843	43790	43790	43789	43790	43731	43789
ProbK-45-3	1670	43732	44002	43665	43665	14643	42847	14640	14640	14403	14403	14403	14403	42737	43713	43713	43708	43713	43713	12905	12905	15622	14481	14481	14481	14481	14493	14481	14481	14481	14547	18493	18504	43950	43696	43721	43748	80612	44419	43733	38135	42873	43843	43790	43790	43789	43790	43731	43789
ProbK-45-4	1672	43734	44004	43667	43667	14645	42849	14642	14642	14405	14405	14405	14405	42739	43715	43715	43710	43715	43715	12907	12907	15624	14483	14483	14483	14483	14495	14483	14483	14483	14549	18495	18506	43952	43698	43723	43750	80614	44421	43735	38137	42875	43845	43792	43792	43791	43792	43733	43791
ProbK-45-5	1672	43733	44004	43667	43667	14645	42849	14642	14642	14405	14405	14405	14405	42739	43715	43715	43710	43715	43715	12907	12907	15624	14483	14483	14483	14483	14495	14483	14483	14483	14549	18495	18506	43952	43697	43722	43750	80614	44421	43735	38137	42875	43845	43792	43792	43791	43792	43733	43791
ProbRG-07-1	15306	43883	44290	43750	43750	14160	43392	14157	14157	13792	13792	13792	13792	43420	43902	43902	43897	43902	43902	15216	15216	15530	179	179	179	179	191	179	179	179	246	17840	17783	44168	43845	43868	43818	80572	44632	43861	38070	43325	43865	43993	43993	43992	43993	43879	43992
ProbRG-07-2	15306	43883	44290	43750	43750	14160	43392	14157	14157	13792	13792	13792	13792	43420	43902	43902	43897	43902	43902	15216	15216	15530	179	179	179	179	191	179	179	179	246	17840	17783	44168	43845	43868	43818	80572	44632	43861	38070	43325	43865	43993	43993	43992	43993	43879	43992
ProbRG-07-3	15307	43884	44291	43751	43751	14161	43393	14158	14158	13793	13793	13793	13793	43421	43903	43903	43898	43903	43903	15217	15217	15531	180	180	180	180	192	180	180	180	247	17841	17784	44169	43846	43869	43819	80573	44633	43862	38071	43326	43866	43994	43994	43993	43994	43880	43993
ProbRG-07-4	15306	43883	44290	43750	43750	14160	43392	14157	14157	13792	13792	13792	13792	43420	43902	43902	43897	43902	43902	15216	15216	15530	179	179	179	179	191	179	179	179	246	17840	17783	44168	43845	43868	43818	80572	44632	43861	38070	43325	43865	43993	43993	43992	43993	43879	43992
ProbRG-07-5	15306	43883	44290	43750	43750	14160	43392	14157	14157	13792	13792	13792	13792	43420	43902	43902	43897	43902	43902	15216	15216	15530	179	179	179	179	191	179	179	179	246	17840	17783	44168	43845	43868	43818	80572	44632	43861	38070	43325	43865	43993	43993	43992	43993	43879	43992
Reference-MG1655-phyloA	43766	21906	28333	13878	13878	43690	37936	43687	43687	43782	43782	43782	43782	38232	21535	21535	21532	21535	21535	43490	43490	43603	43726	43726	43726	43726	43738	43726	43726	43726	43787	43725	43725	26613	21849	21874	21501	78321	28059	21536	39855	38323	21587	10686	10686	10685	10686	21472	10685
UMN026-phyloD	43038	37556	38068	37685	37685	43067	25966	43064	43064	43199	43199	43199	43199	27538	37441	37441	37440	37441	37441	42871	42871	42941	43443	43443	43443	43443	43455	43443	43443	43443	43506	43865	43868	38490	37567	37592	37622	77552	38834	37657	35454	10146	37628	37988	37988	37987	37988	37614	37987
[truncated: 58 more columns]
